# Supplementary material for: Future of Dutch NGS-Based Newborn Screening: Exploring the Technical Possibilities and Assessment of a Variant Classification Strategy
Source: Int J Neonatal Screen. 2024 Mar 7;10(1):20. doi: 10.3390/ijns10010020 (PMC10971161; doi:10.3390/ijns10010020)
Supplement: Supplementary file 1 [file IJNS-10-00020-s001.zip]

Archive with 2 entries (2 files):
- 20231205 Supplementary files_definitief_nieuwerefs.pdf
- supplementaryfile2.pdf
